# Supplementary material for: Lesion evidence for a causal role of the insula in aversion to social inequity
Source: Soc Cogn Affect Neurosci. 2021 Aug 20;17(3):266–72. doi: 10.1093/scan/nsab098 (PMC8881633; doi:10.1093/scan/nsab098)
Supplement: nsab098_Supp [file nsab098_supp.zip]

Archive with 1 entries (1 files):
- scan-21-062-File007.docx
